# Supplementary material for: Spaghetti to a Tree: A Robust Phylogeny for Terebelliformia (Annelida) Based on Transcriptomes, Molecular and Morphological Data
Source: Biology (Basel). 2020 Apr 6;9(4):73. doi: 10.3390/biology9040073 (PMC7236012; doi:10.3390/biology9040073)
Supplement: Supplementary file 1 [file biology-09-00073-s001.zip]

Archive with 7 entries (6 files):
- Supplementary Tables.pdf
- __MACOSX/
- __MACOSX/._Supplementary Tables.pdf
- Supplementary file 1.pdf
- __MACOSX/._Supplementary file 1.pdf
- Supplementary file 2.pdf
- __MACOSX/._Supplementary file 2.pdf
